# Supplementary material for: Seizures in PPT1 Knock-In Mice Are Associated with Inflammatory Activation of Microglia
Source: Int J Mol Sci. 2022 May 17;23(10):5586. doi: 10.3390/ijms23105586 (PMC9144763; doi:10.3390/ijms23105586)
Supplement: Supplementary file 1 [file ijms-23-05586-s001.zip]

Archive with 1 entries (1 files):
- ijms-1676112-supplementary.pdf
